# Supplementary material for: Characterization of new microsatellite markers based on the transcriptome sequencing of Clematis finetiana
Source: Hereditas. 2018 May 15;155:23. doi: 10.1186/s41065-018-0060-x (PMC5952850; doi:10.1186/s41065-018-0060-x)
Supplement: Supplementary file 1 — Sampling information of the six Clematis species. (XLSX 10 kb) [file 41065_2018_60_MOESM1_ESM.xlsx]

## Sheet: Sheet1
Taxon	Origin	Coordinates	Population	Sample codes (number of samples)	Altitude (m)
Clematis apiifolia	Linan County	30°10′58.42″N,119°43′22.22″E	Ca1	1-13 (13)	376
	Zhejiang Province
	Anji County	30°46′12.89″N,119°34′59.03″E	Ca2	14-22 (9)	152
	Zhejiang Province
	Liyang county	31°39′30.10″N,119°17′47.77″E	Ca3	23-30 (8)	109
	Jiangsu Province
	Jinzhai County	31°43′39.51″N,115°52′22.55″E	Ca4	31-39 (9)	115
	Anhui Province
	Ningguo County	30°38′56.91″N,119°02′42.52″E	Ca5	40-51 (12)	220
	Anhui Province
Clematis finetiana	Lin an County	30°12′54.82″N,119°40′13.52″E	Cf1	52-57 (6)	150
	Zhejiang Province
	Anji County	30°42′52.38″N,119°33′59.98″E	Cf2	58-62 (5)	112
	Zhejiang Province
	Jinzhai County	30°42′8.31″N,115°50′33.96″E	Cf3	63-69 (7)	310
	Anhui Province
Clematis uncinata	Tonglu County	29°47′21.69″N,119°37′42.04″E	Cu1	70-76 (7)	265
	Zhejiang Province
	Cunan County	29°34′49.81″N,119°01′22.18″E	Cu2	77-86 (10)	167
	Zhejiang Province
Clematis brevicaudata	Yixing County	31°19′40.95″N,119°48′31.20″E	Cb2	87-93 (7)	38
	Jiangsu Province
Clematis henryi	Anji County	30°34′27.12″N,119°40′39.98″E	Ch	94-102 (9)	322
	Zhejiang Province
Clematis lasiandra	Linan County	30°11′22.43″N,119°30′45.38″E	Cl	103-112 (10)	302
	Zhejiang Province
