# Supplementary material for: Characterization of new microsatellite markers based on the transcriptome sequencing of Clematis finetiana
Source: Hereditas. 2018 May 15;155:23. doi: 10.1186/s41065-018-0060-x (PMC5952850; doi:10.1186/s41065-018-0060-x)
Supplement: Supplementary file 2 — Used primers for qRT-PCR experiments. (XLSX 12 kb) [file 41065_2018_60_MOESM2_ESM.xlsx]

## Sheet: Sheet1
Gene ID	5′ → 3′	Sequence	Ta (annealing temperature)
CL6568.Contig2	Forward	AGCTCAAGGAGGTGAAGAATGG	60.1
	Reverse	CAGCCAAATGATCCAACAGATT	59.3
CL5267.Contig1	Forward	GCGGATCAGCAATTAAGAACAA	59.9
	Reverse	ATCTGGTATCTGGAGGTGGGAG	60.1
CL1188.Contig1	Forward	ATCTTCCACCCACATCTTCACA	59.1
	Reverse	GACCCACTTGCTTACAACAACG	59.9
Unigene455	Forward	GAGATGATCCGATCCTGGTAGT	57.3
	Reverse	AGAGCGGTATCCATAAACAAAA	56.6
CL7894.Contig2	Forward	AGCGATCAACTTCTCCACTCCG	58.2
	Reverse	CACCTCTTGCAGCTCCTCCAGT	58.6
Unigene40594	Forward	GCGTTCCGTCTACCTATCATCT	58.6
	Reverse	ATCATCTTACCCACCGCTTCCT	57.6
CL4142.Contig3	Forward	TACAGCTTCTCCTCCAATCCAA	59.2
	Reverse	GTTGAGCCTCAGCACATCGTAT	59.4
CL4142.Contig1	Forward	AAGCGAGGTGGTAATCTTTGTG	58.9
	Reverse	GCTTCACGAGGCTCCGGTAAGAGGC	58.4
CL336.Contig1	Forward	CTGCTTCCTTTCTGGTGGTGAT	59.1
	Reverse	TTGGGTCTGAAATGGCAAGTGT	60.1
CL1143.Contig4	Forward	GTATGGATGGGATAAAGGTTCG	58.2
	Reverse	TGATGTTTGGTGGCTGTATTGT	58
CL1084.Contig5	Forward	ACTACCAATAAAGGATACCACCAC	56.7
	Reverse	TAACCTGAATAACCTCCAAAGC	56.1
CL1143.Contig6	Forward	TACAATAAACCTCGCACGCTAC	57.9
	Reverse	GTGGGAGAAGATGATACCCAAA	58.3
GAPDH	Forward	AACCCTGAGGAGATTCCA	60.1
	Reverse	CACCACCCTTCAAGTGAGCAG	59.8
