# Supplementary material for: Characterization of new microsatellite markers based on the transcriptome sequencing of Clematis finetiana
Source: Hereditas. 2018 May 15;155:23. doi: 10.1186/s41065-018-0060-x (PMC5952850; doi:10.1186/s41065-018-0060-x)
Supplement: Supplementary file 3 — Details of 210 selected SSR markers used for polymorphism validation. (XLSX 34 kb) [file 41065_2018_60_MOESM3_ESM.xlsx]

## Sheet: Sheet1
No	Sequence ID	Primer name	Repeat unit	Forward primer (5' to 3')	Size (bp)	Ta (annealing temperature)	Reverse primer (5 to 3')	Size (bp)	Ta (annealing temperature)	Product size (bp)	Amplificationa	Polymorphismb
1	CL78.Contig2_SMT_5_1	2-1	ACACACACACACAC	GAAGAAGAAGACGACGAAGATGA	23	60.012	AGAACAGGAGAGGAACCCTAAAT	23	58.722	134	√
2	CL114.Contig12_SMT_11_1	2-2	AGAGAGAGAGAGAGAGAG	TGGTAGGGCAATCACAATACTCT	23	59.906	AACCCCGATTATAAAACCTCAAA	23	59.966	127	√
3	CL117.Contig1_SMT_12_2	2-3	AGAGAGAGAGAG	CTTTTTCCATTTTTCACTTCCCT	23	59.875	CAGGAGTTGTTGACTTGAACTGA	23	59.429	98
4	CL156.Contig1_SMT_15_1	2-4	ATATATATATAT	CAATAGCTGATACCCCATCTCTG	23	59.994	TGAGTTCTGAGTTGTTTGTTCCA	23	59.805	110
5	CL213.Contig1_SMT_29_1	2-5	TCTCTCTCTCTC	CAATTTCTCCTTAATTTTCGCCT	23	59.985	ATTTAGATCGACAACCCCAAGAT	23	60.089	140	√
6	CL303.Contig1_SMT_64_1	2-6	TCTCTCTCTCTCTC	AAGTCTGAAAGCTCTAAGGGTCAA	24	59.954	TATGAAGAGAATGTGGTTTTGGC	23	60.358	144
7	CL327.Contig2_SMT_70_1	2-7	GAGAGAGAGAGAGAGAGAGAGAGA	CGTCGGTGATAGAGAAAGAGAAA	23	59.9	ACATCATCGAGTGGGACTGTATC	23	60.269	102	√
8	CL336.Contig1_SMT_87_1	2-8	AGAGAGAGAGAGAGAGAGAG	GTATCATTATATTCCGCCCGTTT	23	60.291	GCGCTTCTCCAAGAATATATGTG	23	60.128	143
9	CL364.Contig2_SMT_92_1	2-9	ACACACACACACACAC	CTCATTGATCACCTTTTGTTGAA	23	59.121	TAATGAAGGATAATGTGGCAAGG	23	60.207	157
10	CL465.Contig1_SMT_122_1	2-10	TCTCTCTCTCTCTCTC	GTGACCATTTTCAGCTACGTGAT	23	60.427	ATCAAGTTTCAACAAAACCATGC	23	60.27	119	√
11	CL1005.Contig4_SMT_266_1	2-11	AGAGAGAGAGAGAGAG	ACCTTACAAGTTCAGACAACCCA	23	59.95	GAATGCTCATTGCGCTTATATTC	23	60.102	139	√	√
12	CL1026.Contig4_SMT_267_1	2-12	GAGAGAGAGAGA	GGATAGGACTGATGTGATCCAAG	23	59.841	TGATATCTCCAACGAAGACCATT	23	59.849	129
13	CL1077.Contig2_SMT_272_1	2-13	AGAGAGAGAGAG	AGATTGTTTGAGAGAAAATGGGA	23	59.123	GCCTAAAATTCCTCGGTATAGCA	23	60.769	160
14	CL1077.Contig3_SMT_273_1	2-14	AGAGAGAGAGAG	AGATTGTTTGAGAGAAAATGGGA	23	59.123	GCCTAAAATTCCTCGGTATAGCA	23	60.769	160
15	CL1084.Contig1_SMT_274_1	2-15	TGTGTGTGTGTG	TAGACTTGGAGTTGGGACTTCTG	23	59.797	TACATGTGACTACGTCACTCCCC	23	61.222	135
16	CL1084.Contig5_SMT_275_1	2-16	TGTGTGTGTGTG	TAGACTTGGAGTTGGGACTTCTG	23	59.797	TACATGTGACTACGTCACTCCCC	23	61.222	135
17	CL1084.Contig6_SMT_276_1	2-17	TGTGTGTGTGTG	TAGACTTGGAGTTGGGACTTCTG	23	59.797	TACATGTGACTACGTCACTCCCC	23	61.222	135
18	CL1105.Contig1_SMT_281_1	2-18	ACACACACACACACACAC	GGTCTACTCAGGGTTGACAACAG	23	60.081	ACAATGTTAGCTTCCATGTTGGT	23	59.818	113
19	CL1115.Contig2_SMT_284_1	2-19	TGTGTGTGTGTGTG	GGTACTACTTCTTCGGCTGACAA	23	59.833	TTCATCTCACTGGCTATAATCCC	23	59.476	153
20	CL1115.Contig4_SMT_285_1	2-20	TGTGTGTGTGTGTG	GGTACTACTTCTTCGGCTGACAA	23	59.833	TTCATCTCACTGGCTATAATCCC	23	59.476	153
21	CL1163.Contig1_SMT_297_1	2-21	GTGTGTGTGTGTGT	ATATGGTGTTTCCTTGATTGCAG	23	60.25	CCCATCCATCTTCACTATGATTC	23	59.68	139	√	√
22	CL1186.Contig1_SMT_301_1	2-22	ATATATATATATAT	TAAGATGTTCGAGAATCCCTTGA	23	60.082	TTAGGTTTCACCAGTTGAACCAG	23	60.422	144
23	CL1199.Contig10_SMT_316_1	2-23	GTGTGTGTGTGTGT	AAGGTGTTGAGGTAAATCCCAAT	23	59.998	AATGAGGTCATAGCTCAAGGTCA	23	60.144	140	√	√
24	CL1199.Contig10_SMT_317_1	2-24	GAGAGAGAGAGAGAGAGA	AAGGTGTTGAGGTAAATCCCAAT	23	59.998	AATGAGGTCATAGCTCAAGGTCA	23	60.144	140	√
25	CL1199.Contig8_SMT_312_1	2-25	GTGTGTGTGTGTGT	AAGGTGTTGAGGTAAATCCCAAT	23	59.998	AATGAGGTCATAGCTCAAGGTCA	23	60.144	140	√
26	CL1199.Contig8_SMT_313_1	2-26	GAGAGAGAGAGAGAGAGA	AAGGTGTTGAGGTAAATCCCAAT	23	59.998	AATGAGGTCATAGCTCAAGGTCA	23	60.144	140	√
27	CL1199.Contig9_SMT_314_1	2-27	GTGTGTGTGTGTGT	AAGGTGTTGAGGTAAATCCCAAT	23	59.998	AATGAGGTCATAGCTCAAGGTCA	23	60.144	140	√
28	CL1199.Contig9_SMT_315_1	2-28	GAGAGAGAGAGAGAGAGA	AAGGTGTTGAGGTAAATCCCAAT	23	59.998	AATGAGGTCATAGCTCAAGGTCA	23	60.144	140	√
29	CL1271.Contig3_SMT_339_1	2-29	CTCTCTCTCTCTCTCT	CAAGTCCAACCACCATCTTAGAA	23	60.391	GAGCTTCAACGGAACTCCTATTT	23	60.14	151
30	CL1273.Contig1_SMT_341_1	2-30	TATATATATATATATA	TATGACCCTGAATTAGAAGCGAA	23	60.102	AGTCGCCTCTGACCTTATCTCTT	23	59.929	160
31	CL11.Contig1_SMT_1_1	3-1	TGTTGTTGTTGTTGTTGT	CAAAGGATTAGGCTTTCAAAGGT	23	60.014	GACTGCTTCTGCTGTCTTTTGTT	23	60.109	142	√
32	CL12.Contig1_SMT_2_1	3-2	TGCTGCTGCTGCTGC	ATGAGTTGTTGCTATTGGTGGTT	23	59.818	AATTGCACAGCAAAAATAAGAGC	23	59.82	112	√	√
33	CL78.Contig1_SMT_4_1	3-3	ATCATCATCATCATC	GAAAGCTCTTCGACGAATTAACA	23	59.912	ACGACATAAAGAACCGATCTCAA	23	60.014	135	√
34	CL85.Contig1_SMT_6_1	3-4	TTCTTCTTCTTCTTC	CGCTTGAAGAAACTGTAGCAAGT	23	60.122	CAGCTATGGAACACATCTCATCA	23	60.147	119	√
35	CL139.Contig5_SMT_13_1	3-5	GAAGAAGAAGAAGAAGAA	AAGAAGAAGAGGAATCGGAAGAA	23	59.854	CAGTGAACACTCTCATCGAGTCA	23	60.495	90	√
36	CL156.Contig1_SMT_16_1	3-6	GTTGTTGTTGTTGTT	AGAAACTTGTCGTGCTCTTGTTC	23	59.978	TTCCCACAACTACTACCACCACT	23	59.84	145	√
37	CL161.Contig5_SMT_18_1	3-7	TGGTGGTGGTGGTGGTGGTGG	AGAAGAAAGCTGAAGTGATGGTG	23	59.936	TGTTGCCTTCTTCTTCTTCTTGT	23	59.573	105	√
38	CL161.Contig5_SMT_19_1	3-8	AAGAAGAAGAAGAAG	GAGTGCTAATAAAGCTGGTGGTG	23	60.195	TTTCAACCTTAAACATAGGCGAA	23	60.013	122
39	CL196.Contig3_SMT_21_1	3-9	GATGATGATGATGATGATGAT	AAATGATTCCATTATAGGGTGGG	23	60.152	CAATTCTGCAAATCTTCTGCTTC	23	60.377	115	√
40	CL197.Contig2_SMT_22_1	3-10	TTCTTCTTCTTCTTC	ATTAGATTTTAACCTCCGATGGC	23	59.741	GTGGCGACAGCTATTTATGTTTC	23	60.043	151	√
41	CL209.Contig1_SMT_23_1	3-11	GGCGGCGGCGGCGGCGGC	GATGTTAGAGCAGGGAATTTGTG	23	60.014	GTTGTCTAATTCAGGTCATCGCT	23	59.672	85	√
42	CL223.Contig2_SMT_57_1	3-12	TGCTGCTGCTGCTGCTGC	GAGACCTAAAGGCCGTAAATGAG	23	60.478	AAACCCTAACCCTAACCCTAACC	23	59.902	127
43	CL227.Contig1_SMT_58_1	3-13	AGAAGAAGAAGAAGA	GTCATTTTCTGCTACGCTCATCT	23	59.933	GAAAATTAGTGACACCCCTTTCA	23	59.403	148
44	CL269.Contig2_SMT_60_1	3-14	TCTTCTTCTTCTTCT	GAATCAGACCTGTCATCGTCAAT	23	60.384	TTCGATTCAAGCTTTTCATCAAT	23	60.089	137
45	CL270.Contig2_SMT_62_1	3-15	CTTCTTCTTCTTCTTCTT	CAATTGTATTCCTAGGAGCAACC	23	59.07	GATTACGACGACTCTGAAGAGGA	23	59.899	133
46	CL1029.Contig3_SMT_268_1	3-16	AGAAGAAGAAGAAGA	TAAGAAAGATGAGGAGGGAAAGG	23	60.076	GCTTTTGCTTATTCACAACAACC	23	60.056	110
47	CL1029.Contig4_SMT_269_1	3-17	AGAAGAAGAAGAAGA	TAAGAAAGATGAGGAGGGAAAGG	23	60.076	GCTTTTGCTTATTCACAACAACC	23	60.056	110
48	CL1033.Contig2_SMT_270_1	3-18	CCACCACCACCACCA	TTTTCCACATTTGTAACACTCCC	23	60.136	TCTATTACTGTTGACAAAGCCCAA	24	60.056	126	√
49	CL1066.Contig2_SMT_271_1	3-19	TGCTGCTGCTGCTGC	TATTAAGATCAAAAACGCCTTGG	23	59.545	ACTGCATCATCATCTTCTGAGGT	23	60.154	156	√	√
50	CL109.Contig1_SMT_9_1	3-20	TTCTTCTTCTTCTTC	GAACCTGAAGACGAAGAAGTTGA	23	59.914	GTGGTGGATGACAAAGAAGAAAG	23	60.026	110	√
51	CL109.Contig2_SMT_10_1	3-21	TTCTTCTTCTTCTTC	GAACCTGAAGACGAAGAAGTTGA	23	59.914	ACAAGAAGGTGGATGACAAAGAA	23	60.026	115	√	√
52	CL1099.Contig1_SMT_277_1	3-22	CATCATCATCATCAT	AAATTAGCGACAGTAGGCAACAG	23	59.861	TATGCTGGAGTCCAAAGTCCTTA	23	60.136	144
53	CL1099.Contig2_SMT_278_1	3-23	CATCATCATCATCAT	AAATTAGCGACAGTAGGCAACAG	23	59.861	ATTTTCATGCTCGTCATCTTGTT	23	60.021	118
54	CL1099.Contig3_SMT_279_1	3-24	CATCATCATCATCAT	AAATTAGCGACAGTAGGCAACAG	23	59.861	ATTTTCATGCTCGTCATCTTGTT	23	60.021	118
55	CL1099.Contig4_SMT_280_1	3-25	CATCATCATCATCAT	AAATTAGCGACAGTAGGCAACAG	23	59.861	TATGCTGGAGTCCAAAGTCCTTA	23	60.136	144
56	CL1108.Contig4_SMT_282_1	3-26	GCCGCCGCCGCCGCC	CTACTCCTTTTTCTCAGCACCCT	23	60.292	ATCAATATCTTAATCCTTGGCGG	23	60.509	144	√
57	CL1119.Contig2_SMT_286_1	3-27	TGCTGCTGCTGCTGC	TTTTCTTCCAGTAGATCGGACAA	23	60.116	TGGGAGAGTCTCAAACTCAAACT	23	59.42	155	√	√
58	CL1120.Contig1_SMT_288_1	3-28	GGTGGTGGTGGTGGT	TTTATCAAAATGGCGAATGATTT	23	59.717	CCATCAATCTTATCTACAACGGC	23	59.877	122	√
59	CL1143.Contig1_SMT_290_1	3-29	TCTTCTTCTTCTTCTTCT	TTGCTGGAATTGATTTTTCATCT	23	59.963	ACAAGCTTGGAGACAACAGTAGC	23	59.999	123	√
60	CL1143.Contig2_SMT_291_1	3-30	TCTTCTTCTTCTTCTTCT	TTGCTGGAATTGATTTTTCATCT	23	59.963	ACAAGCTTGGAGACAACAGTAGC	23	59.999	123
61	CL1143.Contig3_SMT_292_1	3-31	TCTTCTTCTTCTTCTTCT	TTGCTGGAATTGATTTTTCATCT	23	59.963	AACAAGCTAGGAGACAAAAGTGG	23	59.012	124	√
62	CL1143.Contig4_SMT_293_1	3-32	TCTTCTTCTTCTTCTTCT	TTGCTGGAATTGATTTTTCATCT	23	59.963	TTTCCTTCCCTAGTCACTCAATG	23	59.64	153
63	CL1143.Contig5_SMT_294_1	3-33	TCTTCTTCTTCTTCTTCT	TTGCTGGAATTGATTTTTCATCT	23	59.963	TTTCCTTCCCTAGTCACTCAATG	23	59.64	153
64	CL1143.Contig6_SMT_295_1	3-34	TCTTCTTCTTCTTCTTCT	TTGCTGGAATTGATTTTTCATCT	23	59.963	AACAAGCTAGGAGACAAAAGTGG	23	59.012	124
65	CL1176.Contig1_SMT_299_1	3-35	ATAATAATAATAATA	GCAACTAATAAGAGGAAGGGGAA	23	59.982	TGTAGTCTTGTGTAGGGCTCCAT	23	60.068	129
66	CL1176.Contig5_SMT_300_1	3-36	ATAATAATAATAATA	GCAACTAATAAGAGGAAGGGGAA	23	59.982	TGTAGTCTTGTGTAGGGCTCCAT	23	60.068	129
67	CL1188.Contig1_SMT_311_1	3-37	AGAAGAAGAAGAAGA	TGTTACCCCCTTACCCTCTACAT	23	60.011	CCAATTTTATAATCAATCGGCAA	23	60.052	125
68	CL1204.Contig1_SMT_318_1	3-38	ATGATGATGATGATG	ACAGTGACACGCTGAATCTTCTT	23	60.358	AGATGAGAGCAATAACAGCAAGC	23	60.062	137	√	√
69	CL1206.Contig1_SMT_320_1	3-39	GAAGAAGAAGAAGAAGAAGAA	TTTACGAATTTCTCCGAATACCA	23	59.858	TGTATGTGCATGTGTATGGGACT	23	60.19	157
70	CL1214.Contig1_SMT_322_1	3-40	TCTTCTTCTTCTTCTTCT	CGGAAGAGATTTCTTGTTGGAG	22	60.234	GCAGAGGAAGAGTTGAAAAGACA	23	60.047	145	√
71	CL1219.Contig1_SMT_323_1	3-41	CAACAACAACAACAACAA	TTACTCACGCTGCAAACAAACTA	23	59.994	AACATGTGGTCACACGATTTATG	23	59.668	117
72	CL1228.Contig3_SMT_325_1	3-42	CCGCCGCCGCCGCCG	TCCCTTCGTTACCCAAATAAGAT	23	60.083	CTCTCAAGCCAAGAATAAGGTGA	23	59.9	104	√
73	CL1254.Contig1_SMT_330_1	3-43	AGAAGAAGAAGAAGA	AAGAAAGCTGAGGAGAAGAAAGC	23	59.81	CATGGGATACTGAAACTTCCAAA	23	60.223	159	√
74	CL1256.Contig1_SMT_332_1	3-44	GAAGAAGAAGAAGAAGAAGAA	TGATCTGCTGATCTGTTGAATTG	23	60.264	ATATCTTGATCCCACTTTCTCCC	23	59.698	148
75	CL1290.Contig1_SMT_346_1	3-45	TCTTCTTCTTCTTCTTCT	CAAACCTCTCACCTTATCTCACC	23	59.157	ATTGTTGTTCACTTTCGTCGTCT	23	60.089	146	√	√
76	CL874.Contig2_SMT_222_1	4-1	AAGAAAGAAAGAAAGAAAGA	AATTGTGATGAACGATTTTGGTT	23	59.643	ATTACCATGAAAACTGGAAAGCA	23	59.891	120
77	CL1158.Contig2_SMT_296_1	4-2	TCGCTCGCTCGCTCGCTCGC	ACTAAACTGTCACTTCAACCCCA	23	59.95	GATTCTTGGTCGATGTGAAGAAG	23	60.123	147
78	CL2983.Contig2_SMT_634_1	4-3	TTTATTTATTTATTTATTTA	TGGCGATGAGAAGAAGAGATTAG	23	59.994	TCATTTAAGTGCACCAATGACTC	23	59.148	100
79	CL5267.Contig1_SMT_1024_1	4-4	AGATAGATAGATAGATAGAT	AATAGGGACCACAACATAACACG	23	60.048	CTGTGGTCAGCTCTCTTAGATCC	23	59.538	104
80	CL6266.Contig1_SMT_1145_1	4-5	AATCAATCAATCAATCAATC	CAACTTTTCCATCCAAAGTTACG	23	59.92	GAATTTGTTGTGTCCGATTGATT	23	60.109	111	√
81	CL7972.Contig1_SMT_1321_1	4-6	GATTGATTGATTGATTGATTGATT	CAATTCAAGCAGCAACTCTTTTT	23	59.946	CACGTTCTCGATCAATCTCTCTT	23	59.899	121	√
82	CL8460.Contig1_SMT_1381_1	4-7	ACCGACCGACCGACCGACCG	TCTCTCTCTCAACCAACACAACC	23	60.706	AGGCACAAGATTCTGCTGATTAC	23	59.803	114
83	Unigene317_SMT_1455_1	4-8	AAGGAAGGAAGGAAGGAAGG	ATAATGGAGAACAACATCTGCGT	23	59.912	AAGGGGTTGATTGTAAATTCCAG	23	60.441	98	√
84	Unigene5418_SMT_1690_1	4-9	AGATAGATAGATAGATAGAT	TCGTTACATCTCTGTTTCCCACT	23	60.047	TGTTTCAGAGAGGTGCTAGGAAG	23	60.061	137
85	Unigene17890_SMT_1981_1	4-10	AATAAATAAATAAATAAATAAATA	AGATGCTCCGGTAATTCACAGT	22	60.026	CCCATTACAATCTGTGGAGACAT	23	60.123	137
86	Unigene29294_SMT_2171_1	4-11	AAAGAAAGAAAGAAAGAAAG	ATGAAATTCAAAGAACCCCAGAT	23	60.069	AGGAAAGCAAAAATGGTATCTCC	23	59.867	157	√	√
87	Unigene36329_SMT_2332_1	4-12	AGGAAGGAAGGAAGGAAGGA	CAAAATTTGTCATTCTTGCTGTG	23	59.677	CCTCCACAAACTCAACTTCATTC	23	60.026	121
88	Unigene38226_SMT_2383_1	4-13	AACCAACCAACCAACCAACC	CCTTCTCCCAAAAACAAGAAAAT	23	59.875	TCTTCTGAAATGTTATGTGCCTG	23	59.28	148
89	Unigene39277_SMT_2400_1	4-14	CAATCAATCAATCAATCAAT	ATAAAGCAAAAGAAGTTCCGGTC	23	60.02	GAGGCCTCTCTATTTCTTACCCA	23	60.102	139	√	√
90	Unigene40594_SMT_2455_1	4-15	GATCGATCGATCGATCGATC	ATCTTTCATCTCTCACTCTCCCC	23	60.089	AACTCATCAGGGTCACCTTCTTC	23	60.888	145
91	CL2150.Contig1_SMT_527_1	4-16	GACGGACGGACGGACGGACG	TAAAAAGAGGTCGTAATCGGTGA	23	60.01	TAAGTTAAACACCGACGGTAGGA	23	59.94	103
92	Unigene45799_SMT_2542_1	4-17	TTTCTTTCTTTCTTTCTTTCTTTC	GTCACAGCTGGAGAGGATAGAGA	23	60.031	AACGCCTTTTCTTTTTATTCGAT	23	59.571	156
93	CL874.Contig5_SMT_224_1	4-18	AAGAAAGAAAGAAAGAAAGA	AATTGTGATGAACGATTTTGGTT	23	59.643	ATTACCATGAAAACTGGAAAGCA	23	59.891	120
94	CL874.Contig4_SMT_223_1	4-19	AAGAAAGAAAGAAAGAAAGA	AATTGTGATGAACGATTTTGGTT	23	59.643	ATTACCATGAAAACTGGAAAGCA	23	59.891	120
95	CL6266.Contig2_SMT_1146_1	4-20	AATCAATCAATCAATCAATC	CAACTTTTCCATCCAAAGTTACG	23	59.92	GAATTTGTTGTGTCCGATTGATT	23	60.109	111	√
96	CL2243.Contig2_SMT_537_1	4-21	GATGGATGGATGGATGGATG	TTCCAATATTGAGAGAGAGCGAG	23	59.994	ACAATTCAAGAGTCTGGGTTCAA	23	60.026	132
97	CL2243.Contig1_SMT_536_1	4-22	GATGGATGGATGGATGGATG	TTCCAATATTGAGAGAGAGCGAG	23	59.994	ACAATTCAAGAGTCTGGGTTCAA	23	60.026	132	√
98	CL2150.Contig2_SMT_528_1	4-23	GACGGACGGACGGACGGACG	TAAAAAGAGGTCGTAATCGGTGA	23	60.01	GAGCTCTCTCGATCTGCAATTAG	23	59.781	82
99	CL594.Contig1_SMT_134_1	5-1	AGGTGAGGTGAGGTGAGGTG	TTTCAGCTTACCGTGAAATTTGT	23	60.05	AGCTCCTTGGTAGGATAAACCTG	23	60.031	145	√
100	CL1229.Contig1_SMT_326_1	5-2	GGTGAGGTGAGGTGAGGTGA	TCTTCTTCTTCCTCCAATTCCTC	23	60.189	CGAAACCCTAATAACCAAATTCC	23	59.966	153	√	√
101	CL1361.Contig1_SMT_365_1	5-3	ATTTTATTTTATTTTATTTT	TAATAGCTCCTCAACACCTCGTG	23	60.666	ACCAACCAAAATACACAAACACC	23	59.941	133
102	CL2039.Contig7_SMT_519_1	5-4	TGGGTTGGGTTGGGTTGGGT	TTGGTATCACTGTGTGTAGGGTG	23	59.827	TGGGTTTGGGTATAGCATATGAA	23	60.434	87	√
103	CL2608.Contig2_SMT_580_1	5-5	TGGGTTGGGTTGGGTTGGGT	TGAAGGCTCATAGTTCTTGATGG	23	60.617	GGCAAACCTTACCCAATAAGCTA	23	60.68	154
104	CL2878.Contig1_SMT_619_1	5-6	AAAAGAAAAGAAAAGAAAAG	GCATAAAAGACTGATGCCAAACT	23	59.685	TGTCCATGGCTTTAGTGTAGGTT	23	59.941	99	√
105	CL3664.Contig2_SMT_751_1	5-7	GATTGGATTGGATTGGATTG	TGAGAGGAGCCTTAAACGTACAG	23	59.955	AGCGTTCTCACAATTTGCTACTC	23	59.968	143
106	CL4135.Contig1_SMT_819_1	5-8	AAAACAAAACAAAACAAAAC	ACATCAGAACAATCAAAAGCACC	23	60.407	TTGCATAGCATACTTCTGTGAGG	23	59.438	140	√
107	CL4438.Contig1_SMT_863_1	5-9	GTTCTGTTCTGTTCTGTTCTGTTCT	TCCGCTTCTTCGATGTATGTATT	23	60.003	GTGGATAACAGAACAGCACACAA	23	60.088	92
108	CL5009.Contig2_SMT_981_1	5-10	TAAAATAAAATAAAATAAAA	AGAGGGAAAACAATGCTAAGGTC	23	60.018	TTCAACGGTCTCTTTCATTCACT	23	60.158	88	√
109	CL5546.Contig1_SMT_1054_1	5-11	GTTTTGTTTTGTTTTGTTTT	GTATTCGAAGATCCGAGACATTG	23	59.979	TGCACTCGATCAACTAAAGATCA	23	59.897	86	√
110	CL6568.Contig2_SMT_1182_1	5-12	TTTTATTTTATTTTATTTTA	CATCATAACAAGCCTCAAGTTCC	23	60.014	GCATACTGGTGGAAATAGCAGAG	23	60.163	144
111	CL7675.Contig1_SMT_1289_1	5-13	GCGTGGCGTGGCGTGGCGTG	AGTGACATAAGGTGCACACACAC	23	60.014	TTTCAGCAAAATTCCATAGCAGT	23	60.141	145
112	CL7894.Contig2_SMT_1310_1	5-14	GAAATGAAATGAAATGAAAT	GCCCTCTATAAACCCACAAATCT	23	59.765	ATTGTGGGATGGTCACTGTTTAG	23	60.158	155
113	CL8378.Contig1_SMT_1371_1	5-15	GAGGGGAGGGGAGGGGAGGG	TGCTTTGCTTACGTCTTTCCTTA	23	60.409	TACATACCCTTTTCCCATGACAG	23	60.116	147
114	CL1361.Contig2_SMT_366_1	5-16	ATTTTATTTTATTTTATTTT	TAATAGCTCCTCAACACCTCGTG	23	60.666	ACCAACCAAAATACACAAACACC	23	59.941	133	√
115	CL2878.Contig2_SMT_622_1	5-17	TTTTCTTTTCTTTTCTTTTC	TGTCCATGGCTTTAGTGTAGGTT	23	59.941	GCATAAAAGACTGATGCCAAACT	23	59.685	99	√
116	CL3664.Contig3_SMT_753_1	5-18	GATTGGATTGGATTGGATTG	TGAGAGGAGCCTTAAACGTACAG	23	59.955	AGCGTTCTCACAATTTGCTACTC	23	59.968	143
117	CL4135.Contig2_SMT_820_1	5-19	AAAACAAAACAAAACAAAAC	ACATCAGAACAATCAAAAGCACC	23	60.407	TTGCATAGCATACTTCTGTGAGG	23	59.438	140
118	CL7675.Contig2_SMT_1290_1	5-20	GCGTGGCGTGGCGTGGCGTG	AGTGACATAAGGTGCACACACAC	23	60.014	TTTCAGCAAAATTCCATAGCAGT	23	60.141	145
119	CL8498.Contig1_SMT_1385_1	5-21	TCCATTCCATTCCATTCCAT	AATATGCACAATAAGCCCCCTAT	23	59.978	AAAGAGGCAGAGGAGAAGACATT	23	59.908	119
120	Unigene12260_SMT_1872_1	5-22	TTGGATTGGATTGGATTGGA	CACTTACTCTCTTGCTCGCAACT	23	60.252	AAGGAAGGAGGAGGCTTTTTATT	23	59.986	150	√
121	Unigene16163_SMT_1926_1	5-23	TTTTCTTTTCTTTTCTTTTC	TCATCTATGCCTGAATTGGAACT	23	59.979	ATGGTTACATAGCTTGCCAAAAA	23	59.917	80
122	Unigene2695_SMT_1581_1	5-24	TTGGGTTGGGTTGGGTTGGG	TGTTAAGTTTAGGGCTTTTCCAA	23	59.238	CCCAAACTCTACCAGAATACCCT	23	59.784	140
123	Unigene2789_SMT_1584_1	5-25	GAGAGGAGAGGAGAGGAGAG	TCCAATGCTATGAATTGATGGAG	23	61.17	CATCTCCTCTACCTTGAAACCCT	23	60.009	111	√
124	Unigene30029_SMT_2192_1	5-26	AGATAAGATAAGATAAGATA	TCGATGCAAAACCAAAATAAAAT	23	59.751	CGGGATGAGTAATCTAGTAGCGA	23	59.786	129
125	Unigene36324_SMT_2330_1	5-27	CAAAACAAAACAAAACAAAA	AACGTAGCAGCTGCATTATTACC	23	59.737	TGGAAATCTGAGGTCAAGAGAAG	23	59.872	111	√
126	Unigene39681_SMT_2428_1	5-28	CAAAACAAAACAAAACAAAA	CACAAGTTATAACACCCTGGTCC	23	59.682	AAACTGAGGACTGGGAAGCTAAG	23	60.292	146
127	Unigene41788_SMT_2463_1	5-29	GATTGGATTGGATTGGATTG	TGAGAGGAGCCTTAAACGTACAG	23	59.955	AGCGTTCTCACAATTTGCTACTC	23	59.968	143
128	Unigene455_SMT_1463_1	5-30	GATTTGATTTGATTTGATTT	AGACTTGCTACGCTCTCGTCTTA	23	59.874	AAGTAGTAAAAGGGATCCAGGCA	23	60.357	140
129	Unigene46099_SMT_2555_1	5-31	TTGTATTGTATTGTATTGTA	ACGAATGGAGCTGATTGTTGTAT	23	59.912	ATTTTGGCTTTTACATTGAGTCG	23	59.569	134	√
130	Unigene46742_SMT_2573_1	5-32	TGAGTTGAGTTGAGTTGAGTTGAGT	CTACTCCTCCAGTTTCTCCCTGT	23	60.17	AGCAACAAAACAACAATGACATC	23	59.057	158
131	Unigene5908_SMT_1719_1	5-33	TCTCTTCTCTTCTCTTCTCT	AGTTTGAAGGAGAAAGACTCGGT	23	59.816	TAAGTTTCTTGAAATGGGGTTTG	23	59.42	160	√	√
132	Unigene6081_SMT_1730_1	5-34	TTCAGTTCAGTTCAGTTCAG	GATCTCTGAAAGCTGAACGAACT	23	59.183	CCAGCAATCTTTTATTTTCCCAT	23	60.519	141	√
133	Unigene6675_SMT_1762_1	5-35	AAACCAAACCAAACCAAACC	TAATTGCAGTGGCCTTGATACTT	23	60.036	AACCGAACCGACCTAAAATAAAA	23	60.113	111
134	Unigene835_SMT_1491_1	5-36	AACAAAACAAAACAAAACAA	GGTTCAACCCTCAAGACTAAGGT	23	59.922	TGAGAATGAGGCGGTAGCTAATA	23	60.245	103
135	CL211.Contig3_SMT_26_1	6-1	CTTTTTCTTTTTCTTTTTCTTTTT	GCAGCTATCTCTTCTTTTCCCTC	23	60.004	CTAACTCGGGTCTGATATGTTGC	23	60.035	133
136	CL601.Contig2_SMT_135_1	6-2	AAGGAGAAGGAGAAGGAGAAGGAG	GATGATCAGCTCATACTGTTCCC	23	59.982	CCAGCAACACTAAATTTCACTCC	23	60.048	155
137	CL716.Contig1_SMT_156_1	6-3	TTTGGTTTTGGTTTTGGTTTTGGT	GGTTTTCTGTAAGTGATTGGTGC	23	59.926	TCTCAAAGTCAAACAGAAAAGGC	23	59.92	90	√
138	CL795.Contig2_SMT_179_1	6-4	TGCTGATGCTGATGCTGATGCTGA	TCGAAAACTTGTGCTTCTCTTTC	23	60.048	TGAGTGTTGAACAAGAGTCTCCA	23	59.938	160
139	CL796.Contig1_SMT_180_1	6-5	CCCATACCCATACCCATACCCATA	ATTGATGAGCCAGCTACAACCT	22	60.158	GTCCAACCATACATGTCACCAAT	23	60.777	155	√
140	CL814.Contig1_SMT_192_1	6-6	AATGGGAATGGGAATGGGAATGGG	GGAGAGCGAATTCCAAGTCTAAT	23	60.108	TCATCTCTTCGATTTCTTTCAGC	23	59.979	150
141	CL903.Contig1_SMT_234_1	6-7	AGCAGGAGCAGGAGCAGGAGCAGG	CAAATAAACACTTCCTCAGGTGG	23	59.914	CAGTAGAAGCAATCGAAGAAACC	23	59.445	148
142	CL974.Contig1_SMT_257_1	6-8	GCATTAGCATTAGCATTAGCATTA	TGGCGTACTTTGAACAGGTTTAG	23	60.554	AGAGACCAGCAGCAAAGGAG	20	59.745	142
143	CL1119.Contig2_SMT_287_1	6-9	TGCTGGTGCTGGTGCTGGTGCTGG	CCTTCTCCTCCTCTTCCATAAAA	23	60.076	GTACCACCTCAAAACCCTGTACC	23	60.89	99
144	CL1242.Contig3_SMT_327_1	6-10	CCGCTCCCGCTCCCGCTCCCGCTC	AAACACGATGCTTTGGGTTTTAT	23	60.933	CACATGAGACAAGGAAAGAAGGA	23	60.646	157	√	√
145	CL1354.Contig1_SMT_363_1	6-11	CTGTGGCTGTGGCTGTGGCTGTGG	TTTTGAGTTGTTGGGTTAGTCGT	23	59.955	ATGCCAAATCATATGACCTCAAC	23	60.095	107
146	CL1543.Contig1_SMT_420_1	6-12	CACACTCACACTCACACTCACACT	CCAGTCTCACAAAGAGGAAGGAT	23	61.006	AACTCAATTCTCAGCAACCTCAC	23	59.809	145	√
147	CL1600.Contig1_SMT_437_1	6-13	TCAGGCTCAGGCTCAGGCTCAGGC	GCTGAGTAGTCAGGATCAAGCTC	23	59.679	GATAGCTTTGAAAAGGCTGATTG	23	59.428	160	√
148	CL2155.Contig1_SMT_529_1	6-14	TGAGGTTGAGGTTGAGGTTGAGGTTGAGGTTGAGGTTGAGGTTGAGGT	CACCTGTACCTCCTCGTCACTA	22	59.277	CCGTCAGAAGAAGAAGAAGTGAA	23	60.04	143
149	CL2195.Contig2_SMT_534_1	6-15	GGTGGAGGTGGAGGTGGAGGTGGA	ACCATATGATCACCATCACCATC	23	60.717	AATTAGTCTGTGCTGCTGGATTC	23	59.803	98
150	CL1242.Contig4_SMT_328_1	6-16	CCGCTCCCGCTCCCGCTCCCGCTC	AAACACGATGCTTTGGGTTTTAT	23	60.933	CACATGAGACAAGGAAAGAAGGA	23	60.646	157	√	√
151	CL1242.Contig7_SMT_329_1	6-17	CCGCTCCCGCTCCCGCTCCCGCTC	AAACACGATGCTTTGGGTTTTAT	23	60.933	CACATGAGACAAGGAAAGAAGGA	23	60.646	157	√
152	CL1354.Contig2_SMT_364_1	6-18	CTGTGGCTGTGGCTGTGGCTGTGG	TTTTGAGTTGTTGGGTTAGTCGT	23	59.955	ATGCCAAATCATATGACCTCAAC	23	60.095	107
153	CL1543.Contig2_SMT_422_1	6-19	CACACTCACACTCACACTCACACT	CCAGTCTCACAAAGAGGAAGGAT	23	61.006	AACTCAATTCTCAGCAACCTCAC	23	59.809	145	√
154	CL1543.Contig3_SMT_424_1	6-20	CACACTCACACTCACACTCACACT	CCAGTCTCACAAAGAGGAAGGAT	23	61.006	AACTCAATTCTCAGCAACCTCAC	23	59.809	145	√
155	CL1543.Contig4_SMT_426_1	6-21	CACACTCACACTCACACTCACACT	CCAGTCTCACAAAGAGGAAGGAT	23	61.006	AACTCAATTCTCAGCAACCTCAC	23	59.809	145	√
156	CL1543.Contig5_SMT_428_1	6-22	CACACTCACACTCACACTCACACT	CCAGTCTCACAAAGAGGAAGGAT	23	61.006	AACTCAATTCTCAGCAACCTCAC	23	59.809	145	√
157	CL1600.Contig2_SMT_439_1	6-23	GCTCAGGCTCAGGCTCAGGCTCAGGCTCAGGCTCAG	CTGCAGGTGGTATGCTGAGTAGT	23	60.744	AGATTCAAGATTGAGTTGCTGCT	23	59.561	137
158	CL1600.Contig3_SMT_441_1	6-24	GCTCAGGCTCAGGCTCAGGCTCAG	CTGCAGGTGGTATGCTGAGTAGT	23	60.744	AGATTCAAGATTGAGTTGCTGCT	23	59.561	125
159	CL1600.Contig4_SMT_443_1	6-25	GCTCAGGCTCAGGCTCAGGCTCAG	CTGCAGGTGGTATGCTGAGTAGT	23	60.744	AGATTCAAGATTGAGTTGCTGCT	23	59.561	125	√
160	CL211.Contig8_SMT_27_1	6-26	CTTTTTCTTTTTCTTTTTCTTTTT	GCAGCTATCTCTTCTTTTCCCTC	23	60.004	CTAACTCGGGTCTGATATGTTGC	23	60.035	133	√
161	CL211.Contig9_SMT_28_1	6-27	CTTTTTCTTTTTCTTTTTCTTTTT	GCAGCTATCTCTTCTTTTCCCTC	23	60.004	CTAACTCGGGTCTGATATGTTGC	23	60.035	133
162	CL2155.Contig2_SMT_530_1	6-28	TGAGGTTGAGGTTGAGGTTGAGGTTGAGGT	GAGGGTTCACATGTTGCCTAATA	23	60.25	GAAGAAGAAGTGAAGCGAGAGTG	23	59.824	159
163	CL2155.Contig3_SMT_531_1	6-29	TGAGGTTGAGGTTGAGGTTGAGGTTGAGGT	GAGGGTTCACATGTTGCCTAATA	23	60.25	GAAGAAGAAGTGAAGCGAGAGTG	23	59.824	159
164	CL2155.Contig4_SMT_532_1	6-30	TGAGGTTGAGGTTGAGGTTGAGGTTGAGGTTGAGGTTGAGGTTGAGGT	CACCTGTACCTCCTCGTCACTA	22	59.277	CCGTCAGAAGAAGAAGAAGTGAA	23	60.04	143
165	CL2155.Contig5_SMT_533_1	6-31	TGAGGTTGAGGTTGAGGTTGAGGTTGAGGTTGAGGTTGAGGTTGAGGT	CACCTGTACCTCCTCGTCACTA	22	59.277	CCGTCAGAAGAAGAAGAAGTGAA	23	60.04	143
166	CL2413.Contig1_SMT_558_1	6-32	CCCAATCCCAATCCCAATCCCAATCCCAATCCCAATCCCAAT	ATCCGTTTTACCTTCAGGGTCAC	23	62.584	AAAGTGTGTCCTGGGTAATTCTG	23	59.442	147
167	CL2413.Contig2_SMT_559_1	6-33	CCCAATCCCAATCCCAATCCCAATCCCAATCCCAATCCCAAT	ATCCGTTTTACCTTCAGGGTCAC	23	62.584	AAAGTGTGTCCTGGGTAATTCTG	23	59.442	147
168	CL2557.Contig2_SMT_578_1	6-34	CCAATGCCAATGCCAATGCCAATG	AGTGGCTTTGCAGGAATGTTAC	22	60.542	GACAGGAAACAGAGCAAAACATC	23	60.165	140	√	√
169	CL2663.Contig1_SMT_591_1	6-35	GACGGCGACGGCGACGGCGACGGC	CAGAGTGACGTGTTCAGAGTGAC	23	60.003	CACGCTGAGGAGAATGAATATGT	23	60.517	88	√
170	CL2663.Contig2_SMT_593_1	6-36	GACGGCGACGGCGACGGCGACGGCGACGGCGACGGCGACGGCGACGGCGACGGC	CAGAGTGACGTGTTCAGAGTGAC	23	60.003	CACGCTGAGGAGAATGAATATGT	23	60.517	118
171	CL2754.Contig1_SMT_602_1	6-37	CATGGTCATGGTCATGGTCATGGT	AATCACACTAAATCCCGGAAAAT	23	59.968	ACAACTCTTACCCCAGATGGAAG	23	60.747	143	√
172	CL2754.Contig2_SMT_603_1	6-38	CATGGTCATGGTCATGGTCATGGT	AATCACACTAAATCCCGGAAAAT	23	59.968	ACAACTCTTACCCCAGATGGAAG	23	60.747	143	√
173	CL2873.Contig1_SMT_616_1	6-39	CCCGATCCCGATCCCGATCCCGAT	AAACAACCGACAGATCCAAAAC	22	60.262	AATCCCACTTTCCTCTTGAGAAC	23	59.995	126
174	CL2873.Contig2_SMT_617_1	6-40	CCCGATCCCGATCCCGATCCCGAT	AAACAACCGACAGATCCAAAAC	22	60.262	AATCCCACTTTCCTCTTGAGAAC	23	59.995	126
175	CL2873.Contig3_SMT_618_1	6-41	CCCGATCCCGATCCCGATCCCGAT	AAACAACCGACAGATCCAAAAC	22	60.262	AATCCCACTTTCCTCTTGAGAAC	23	59.995	126	√
176	CL3056.Contig1_SMT_655_1	6-42	GATGGAGATGGAGATGGAGATGGAGATGGAGATGGA	GTCGTAGATTGGAGTTCCTGTTG	23	60.047	CACATTCCCTTACTTATGCCAAG	23	59.906	127	√
177	CL3245.Contig1_SMT_681_1	6-43	TCATGGTCATGGTCATGGTCATGG	TGGTCATCGTCTTCTTCTTCTTC	23	59.878	AAATCATGAAATTGATGCCAAAG	23	60.194	114
178	CL3245.Contig2_SMT_683_1	6-44	TCATGGTCATGGTCATGGTCATGG	TGGTCATCGTCTTCTTCTTCTTC	23	59.878	AAATCATGAAATTGATGCCAAAG	23	60.194	114	√
179	CL3414.Contig2_SMT_703_1	6-45	GAGACGGAGACGGAGACGGAGACG	TTGCTCTTATCCTCCATTCTGAG	23	59.864	AGGTCGGAGAAGAAGATCTCAAG	23	60.375	139
180	CL3512.Contig1_SMT_725_1	6-46	CCTTCACCTTCACCTTCACCTTCA	ATTCATCTCAATCTCGAGCAAAA	23	60.218	GTGAATTGTAAGGTGAGGGTGAG	23	59.914	90	√
181	CL3512.Contig2_SMT_726_1	6-47	CCTTCACCTTCACCTTCACCTTCA	ATTCATCTCAATCTCGAGCAAAA	23	60.218	GTGAATTGTAAGGTGAGGGTGAG	23	59.914	90	√
182	CL3604.Contig1_SMT_741_1	6-48	GGTGCAGGTGCAGGTGCAGGTGCA	GGAGTTAAAGAAGCCCTTCAAAA	23	60.114	CATTTGTGGTGATGGTTCATACA	23	60.528	136
183	CL3604.Contig2_SMT_742_1	6-49	GGTGCAGGTGCAGGTGCAGGTGCA	GGAGTTAAAGAAGCCCTTCAAAA	23	60.114	CATTTGTGGTGATGGTTCATACA	23	60.528	136
184	CL3876.Contig2_SMT_775_1	6-50	GGCACTGGCACTGGCACTGGCACTGGCACT	CAAAAATTGTTCTGGCAAAGAGA	23	60.611	GATATGGAGTTCAACAATTCCCA	23	60.068	102	√
185	CL3985.Contig1_SMT_785_1	6-51	GGACCTGGACCTGGACCTGGACCT	CCTGGATCTGGACATAGGTCTTA	23	59.491	CTCCAGGTCCTTACAATCTCCTT	23	60.009	124	√
186	CL3985.Contig2_SMT_787_1	6-52	GGACCTGGACCTGGACCTGGACCT	CCTGGATCTGGACATAGGTCTTA	23	59.491	CCTTCACCTAGATCTCCTTCACC	23	60.483	120
187	CL3985.Contig4_SMT_789_1	6-53	GGACCTGGACCTGGACCTGGACCT	CCTGGATCTGGACATAGGTCTTA	23	59.491	CCTTCACCTAGATCTCCTTCACC	23	60.483	120
188	CL3985.Contig5_SMT_790_1	6-54	GGACCTGGACCTGGACCTGGACCT	CCTGGATCTGGACATAGGTCTTA	23	59.491	CCTTCACCTAGATCTCCTTCACC	23	60.483	120	√
189	CL4142.Contig1_SMT_821_1	6-55	TCAAAATCAAAATCAAAATCAAAA	TTAGGTTCAGAAGTCCTGTTTCG	23	59.806	GTTTTGGACAATCTGGATTGAAA	23	60.21	129
190	CL4142.Contig3_SMT_822_1	6-56	TCAAAATCAAAATCAAAATCAAAA	TTAGGTTCAGAAGTCCTGTTTCG	23	59.806	GTTTTGGACAATCTGGATTGAAA	23	60.21	129
191	CL4303.Contig2_SMT_846_1	6-57	CCAAGCCCAAGCCCAAGCCCAAGCCCAAGCCCAAGC	ACTCATCTCCTTCTTCGTCCTCT	23	59.902	ATGCTTGATGTGGCTTGAGTTT	22	61.044	132
192	CL4303.Contig3_SMT_847_1	6-58	CCAAGCCCAAGCCCAAGCCCAAGCCCAAGCCCAAGC	ACTCATCTCCTTCTTCGTCCTCT	23	59.902	ATGCTTGATGTGGCTTGAGTTT	22	61.044	132
193	CL4432.Contig3_SMT_859_1	6-59	TTAGGGTTAGGGTTAGGGTTAGGG	GTTTGTTTGTTGATCTGGTTGGT	23	60.178	CCTCAGATGACACCATCTTCTTC	23	60.125	113	√	√
194	CL4529.Contig1_SMT_875_1	6-60	GGTGGAGGTGGAGGTGGAGGTGGA	ATTGAATTGAGACGGTGAGAGTG	23	60.543	GTTTGTCAAGCCCTAGCCTCTAT	23	60.16	132
195	CL4529.Contig3_SMT_876_1	6-61	GGTGGAGGTGGAGGTGGAGGTGGA	ATTGAATTGAGACGGTGAGAGTG	23	60.543	GTTTGTCAAGCCCTAGCCTCTAT	23	60.16	132
196	CL4529.Contig5_SMT_877_1	6-62	GGTGGAGGTGGAGGTGGAGGTGGA	ATTGAATTGAGACGGTGAGAGTG	23	60.543	GTTTGTCAAGCCCTAGCCTCTAT	23	60.16	132
197	CL4549.Contig3_SMT_883_1	6-63	GCTGAGGCTGAGGCTGAGGCTGAGGCTGAG	GTCTTCAATTGGCTCCTCATCT	22	59.719	AAAATCAACAACAAAAACAACCG	23	60.166	125
198	CL4651.Contig1_SMT_908_1	6-64	TTCTTGTTCTTGTTCTTGTTCTTG	TCTCGTTGTTGTTGATATTTCCC	23	60.23	AACCCCAAGATCTAAACAAGAGC	23	60.018	157
199	CL4651.Contig2_SMT_909_1	6-65	TTCTTGTTCTTGTTCTTGTTCTTG	TCTCGTTGTTGTTGATATTTCCC	23	60.23	AACCCCAAGATCTAAACAAGAGC	23	60.018	157
200	CL4696.Contig1_SMT_931_1	6-66	ATCTGGATCTGGATCTGGATCTGG	GTGGAAATGGTAAACAGGAAACA	23	60.136	ACAGAATCAGAGGGAGAAACAGA	23	59.379	88
201	CL4823.Contig3_SMT_947_1	6-67	GCTGGTGCTGGTGCTGGTGCTGGT	AAAGTTGATTCTGAGCTTTCAGC	23	59.212	GTTAAAAGCATCGACAGAGTTGG	23	60.176	118
202	CL4882.Contig1_SMT_951_1	6-68	GGAGGTGGAGGTGGAGGTGGAGGTGGAGGT	GTATCTCCAAAATCACGGCTAAC	23	59.073	TTACTCAAACCCTATCATCTTCCC	24	59.752	132	√
203	CL4934.Contig1_SMT_965_1	6-69	GAGGGCGAGGGCGAGGGCGAGGGC	GAAGGCGGACTCTATACTTGGTT	23	60.037	AGCTACGATTCCATGATACCAAC	23	59.411	129
204	CL5206.Contig1_SMT_1012_1	6-70	CTCTTTCTCTTTCTCTTTCTCTTT	TGTGAATTATGAACCACAGAAGG	23	59.007	GGTGTAATCAAGAAGAGGATCACC	24	60.242	107
205	CL5259.Contig1_SMT_1022_1	6-71	GGAAGGGGAAGGGGAAGGGGAAGG	TTTCTCACTTCAAATTGGCTGAT	23	60.122	GATGAGTGGGAAGTGTTCCATTA	23	60.235	138	√
206	CL5312.Contig2_SMT_1025_1	6-72	TGGTTCTGGTTCTGGTTCTGGTTC	TGATACAATCAAATTTGGCCATC	23	60.899	TTGAACTAAAAGAACCAAAACGC	23	59.707	147
207	CL5536.Contig2_SMT_1052_1	6-73	CCAAAACCAAAACCAAAACCAAAA	TCAACTAGGCATTCCTTTCTCAG	23	59.9	CGTTCATTCTTCTTAGGACTCCA	23	59.77	135	√	√
208	CL5600.Contig1_SMT_1073_1	6-74	CAAGGGCAAGGGCAAGGGCAAGGG	GTACTGTGGAACAACAAGAGCAG	23	58.971	TCAATGTTGTACCGCTATTTCCT	23	59.912	108
209	CL5978.Contig1_SMT_1117_1	6-75	AATCCAAATCCAAATCCAAATCCA	CACAATATCTTCTCCAAGACAAAAA	25	58.789	TGATGGTTTGTGCAACTTGTAGT	23	59.593	160	√
210	CL6125.Contig2_SMT_1138_1	6-76	CAAGTTCAAGTTCAAGTTCAAGTT	TTTTCGAAGAATGAAGACTTTGC	23	59.891	CGCAAACCTAGAATCAAGATGAC	23	60.143	157	√	√
note: a primer pair successfully yields amplicons in Clematis (√).
b SSR marker shows allelic polymorphism in Clematis (√).
