# Supplementary material for: Characterization of new microsatellite markers based on the transcriptome sequencing of Clematis finetiana
Source: Hereditas. 2018 May 15;155:23. doi: 10.1186/s41065-018-0060-x (PMC5952850; doi:10.1186/s41065-018-0060-x)
Supplement: Supplementary file 4 — The KEGG pathway annotations. (XLSX 10 kb) [file 41065_2018_60_MOESM4_ESM.xlsx]

## Sheet: Sheet1
Pathway level 1	Pathway level 2	Number of genes
Metabolism	Global map	5275
Genetic information processing	Translation	2766
Genetic information processing	Folding, sorting and degradation	1902
Organismal systems	Environmental adaptation	1873
Metabolism	Carbohydrate metabolism	1611
Genetic information processing	Transcription	1291
Metabolism	Lipid metabolism	1253
Environmental information processing	Signal transduction	1149
Metabolism	Amino acid metabolism	1116
Cellular processes	Transport and catabolism	1013
Metabolism	Biosynthesis of other secondary metabolites	954
Metabolism	Metabolism of terpenoids and polyketides	751
Metabolism	Nucleotide metabolism	670
Metabolism	Energy metabolism	626
Genetic information processing	Replication and repair	533
Metabolism	Metabolism of cofactors and vitamins	460
Metabolism	Metabolism of other amino acids	415
Metabolism	Glycan biosynthesis and metabolism	405
Environmental information processing	Membrane transport	281
Organismal systems	Immune system	55
