# Supplementary material for: Characterization of new microsatellite markers based on the transcriptome sequencing of Clematis finetiana
Source: Hereditas. 2018 May 15;155:23. doi: 10.1186/s41065-018-0060-x (PMC5952850; doi:10.1186/s41065-018-0060-x)
Supplement: Supplementary file 5 — The frequency of classified SSR repeat types. (XLSX 24 kb) [file 41065_2018_60_MOESM5_ESM.xlsx]

## Sheet: Sheet1
Repeats	4	5	6	7	8	9	10	11	12	13	14	≥15	Total	Percentage (%)
AC/GT			194	108	55	25	15	17	7	4	6	22	453
AG/CT			755	454	352	259	158	111	89	14	36	182	2410
AT/AT			94	54	34	30	11	12		3	3	6	247
CG/CG			2				2						4
Di-nucleotide													3114	48.3315
AAC/GTT		200	72	30	24	2	4	7	6	1		2	348
AAG/CTT		422	152	81	52	2	5	4	1	5	3	3	730
AAT/ATT		49	20	10		1	3	4				2	89
ACC/GGT		221	75	47	34	3	2	1	3	1			387
ACG/CGT		34	11	18	3								66
ACT/AGT		24	7	7	3								41
AGC/CTG		140	61	40	18	1	2	2	2				266
AGG/CCT		109	77	37	22	2		1	2	1			251
ATC/ATG		154	71	38	48	2	2	3		2			320
CCG/CGG		42	42	8	3	1							96
Tri-nucleotide													2594	40.2607
AAAC/GTTT		3	2	1	1								7
AAAG/CTTT		17	5	1					3				26
AAAT/ATTT		4	1										5
AACC/GGTT		2											2
AACG/CGTT		2	5										7
AAGC/CTTG		3											3
AAGG/CCTT		6	2										8
AATC/ATTG		7	1										8
ACAG/CTGT		1											1
ACCG/CGGT		4											4
ACGG/CCGT		5	1										6
ACTC/AGTG		1											1
AGAT/ATCT		6	1										7
AGCG/CGCT		1											1
AGGC/CCTG		1											1
AGGG/CCCT		1											1
ATCC/ATGG		2	3										5
ATCG/ATCG		1											1
Tetr-nucleotide													94	1.45895
AAAAC/GTTTT	9	2											11
AAAAG/CTTTT	4												4
AAAAT/ATTTT	10	1											11
AAACC/GGTTT	5	1											6
AAACG/CGTTT	1												1
AAAGC/CTTTG	1	1											2
AAAGG/CCTTT	2	1											3
AAATC/ATTTG	3												3
AAATG/ATTTC	1												1
AAATT/AATTT	6												6
AACAC/GTGTT	2												2
AACAG/CTGTT	3	2											5
AACCC/GGGTT	6												6
AACCG/CGGTT	2												2
AACTC/AGTTG	2	2											4
AACTG/AGTTC	1												1
AAGAG/CTCTT	5	1	1										7
AAGAT/ATCTT	1												1
AAGCC/CTTGG	1	1											2
AAGCT/AGCTT	1												1
AAGGC/CCTTG	1												1
AAGGT/ACCTT		1											1
AAGTC/ACTTG	1												1
AATAC/ATTGT	1												1
AATAT/ATATT	1												1
AATCC/ATTGG	5												5
AATCG/ATTCG	4												4
AATGG/ATTCC	1												1
AATTC/AATTG	1												1
ACACT/AGTGT	1												1
ACATC/ATGTG	1												1
ACCAG/CTGGT		1											1
ACCCT/AGGGT	1												1
ACCTC/AGGTG	2	1											3
ACGCC/CGTGG	2												2
ACTAG/AGTCT	1												1
ACTCC/AGTGG			2										2
AGAGC/CTCTG	2												2
AGAGG/CCTCT	5	1											6
AGATC/ATCTG	1												1
AGATG/ATCTC	4		2										6
AGCAT/ATGCT	1												1
AGCGG/CCGCT	2												2
AGGGG/CCCCT	1												1
Penta-nucleotide													126	1.95561
AAAAAC/GTTTTT	6				1								7
AAAAAG/CTTTTT	6												6
AAAAAT/ATTTTT	1	1											2
AAAACC/GGTTTT	7	2											9
AAAAGC/CTTTTG	3	1											4
AAAATC/ATTTTG	6												6
AAAATG/ATTTTC	1												1
AAACCC/GGGTTT	2	1		1									4
AAACCT/AGGTTT	1												1
AAACTC/AGTTTG	1												1
AAACTG/AGTTTC	2												2
AAAGAC/CTTTGT	2												2
AAAGAG/CTCTTT	3												3
AAAGCC/CTTTGG			2										2
AAAGCG/CGCTTT	1												1
AAAGCT/AGCTTT	1												1
AAAGGC/CCTTTG	2	1											3
AAAGGG/CCCTTT	1												1
AAATAC/ATTTGT		1											1
AAATAG/ATTTCT	1												1
AAATCC/ATTTGG	3												3
AAATGC/ATTTGC	1												1
AAATGG/ATTTCC		2											2
AAATGT/ACATTT	2												2
AAATTG/AATTTC	1												1
AACAAG/CTTGTT	3												3
AACACC/GGTGTT	11	3	2	2									18
AACAGC/CTGTTG	8	4											12
AACAGG/CCTGTT	1												1
AACATG/ATGTTC	2												2
AACCAC/GGTTGT	3												3
AACCAG/CTGGTT	5		2	1							1		9
AACCCC/GGGGTT	3			1									4
AACCCT/AGGGTT	16	1	1				1						19
AACCGG/CCGGTT	1												1
AACCTC/AGGTTG		2			3								5
AACCTT/AAGGTT	1												1
AACGAG/CGTTCT	1												1
AACGCC/CGTTGG	1												1
AACTTG/AAGTTC	2												2
AAGACC/CTTGGT	1		1										2
AAGACG/CGTCTT	2		2		2								6
AAGAGC/CTCTTG	1	1											2
AAGAGG/CCTCTT	4	2			1								7
AAGATC/ATCTTG	1												1
AAGATG/ATCTTC	3	1	3										7
AAGCAC/CTTGTG	1		2										3
AAGCAG/CTGCTT	1												1
AAGCCC/CTTGGG	1		3										4
AAGCGG/CCGCTT	1												1
AAGCTG/AGCTTC	1												1
AAGCTT/AAGCTT	1												1
AAGGAG/CCTTCT	19		1										20
AAGGCG/CCTTCG	2												2
AAGGGC/CCCTTG	3												3
AAGGGG/CCCCTT	2												2
AAGGTG/ACCTTC	4	1	4										9
AATACC/ATTGGT	1						2						3
AATATG/ATATTC	2												2
AATCAC/ATTGTG				2									2
AATCAG/ATTCTG	4		1										5
AATCAT/ATGATT	1												1
AATCCC/ATTGGG	2		1	2									5
AATCGG/ATTCCG	1												1
AATCTC/AGATTG	3			1									4
AATCTG/AGATTC	2												2
AATGAC/ATTGTC	3												3
AATGCC/ATTGGC	2												2
AATGCT/AGCATT	1												1
AATGGC/ATTGCC	3		2										5
AATGGG/ATTCCC	2												2
AATGGT/ACCATT	1												1
AATGTG/ACATTC	1	1											2
AATTCC/AATTGG	1												1
AATTCG/AATTCG	1	1											2
ACACAG/CTGTGT	1												1
ACACAT/ATGTGT		1											1
ACACCC/GGGTGT	3	3	1	1									8
ACACGG/CCGTGT			1										1
ACACTC/AGTGTG	5												5
ACACTG/AGTGTC	2												2
ACAGAG/CTCTGT	2	1			3								6
ACAGCC/CTGTGG	2												2
ACAGGG/CCCTGT	1						1						2
ACATCC/ATGTGG	1		2										3
ACATCG/ATGTCG	3												3
ACCACT/AGTGGT	1												1
ACCAGC/CTGGTG	7	6	2	1									16
ACCAGG/CCTGGT	1												1
ACCAGT/ACTGGT	1												1
ACCATC/ATGGTG	11		1										12
ACCATG/ATGGTC	5												5
ACCCAG/CTGGGT	1	1											2
ACCCAT/ATGGGT	3												3
ACCCCG/CGGGGT	1												1
ACCCGC/CGGGTG	1												1
ACCCTC/AGGGTG	7												7
ACCCTG/AGGGTC	1												1
ACCGAT/ATCGGT			1										1
ACCGCC/CGGTGG	2	1	1										4
ACCGGC/CCGGTG	1												1
ACCGGG/CCCGGT	1												1
ACCGGT/ACCGGT	3												3
ACCGTG/ACGGTC	2												2
ACCTCC/AGGTGG	9	3	6										18
ACCTCG/AGGTCG	1												1
ACCTCT/AGAGGT	1												1
ACCTGC/AGGTGC	2												2
ACCTGG/AGGTCC	6												6
ACGAGG/CCTCGT	2												2
ACGATG/ATCGTC	1												1
ACGCCG/CGGCGT	1												1
ACGGAG/CCGTCT	5	1											6
ACGGCC/CCGTGG	1												1
ACGGCG/CCGTCG	1					1							2
ACGGGG/CCCCGT			2										2
ACTATC/AGTGAT	1												1
ACTCAT/AGTATG	1												1
ACTCCC/AGTGGG	2	1											3
ACTCCG/AGTCGG	1												1
ACTCTC/AGAGTG	1												1
ACTCTG/AGAGTC	1												1
ACTGAG/AGTCTC	3												3
ACTGCC/AGTGGC	2												2
ACTGCG/AGTCGC	1												1
ACTGGC/AGTGCC		1											1
ACTGGG/AGTCCC	2												2
AGAGAT/ATCTCT	1	2											3
AGAGCC/CTCTGG	2												2
AGAGCG/CGCTCT		2											2
AGAGGC/CCTCTG	1												1
AGAGGG/CCCTCT	6	1											7
AGATCC/ATCTGG	3												3
AGATCG/ATCTCG	2		2										4
AGATGC/ATCTGC	5	1											6
AGATGG/ATCTCC	3		4										7
AGCAGG/CCTGCT	3	1	3			1							8
AGCATC/ATGCTG	5	1	1										7
AGCCAT/ATGGCT	1												1
AGCCCC/CTGGGG	3	1											4
AGCCTC/AGGCTG	1	1											2
AGCCTG/AGGCTC	3	1	2	1		1							8
AGCGGG/CCCGCT	4												4
AGCTCC/AGCTGG	1												1
AGGATG/ATCCTC	2												2
AGGCCC/CCTGGG		2											2
AGGCGG/CCGCCT	1												1
AGGGCG/CCCTCG	5												5
AGGGGG/CCCCCT	1												1
ATATCC/ATATGG	4												4
ATCATG/ATCATG	1												1
ATCCCG/ATCGGG	3												3
ATCCGC/ATGCGG	1												1
ATGCCC/ATGGGC	2	1											3
Hexa-nucleotide													515	7.99317
Total	474	1537	1715	947	659	331	208	162	113	31	49	217	6443	100
