# Supplementary material for: Characterization of new microsatellite markers based on the transcriptome sequencing of Clematis finetiana
Source: Hereditas. 2018 May 15;155:23. doi: 10.1186/s41065-018-0060-x (PMC5952850; doi:10.1186/s41065-018-0060-x)
Supplement: Supplementary file 6 — Detected allele sizes of 19 SSR loci in different Clematis species. (XLSX 12 kb) [file 41065_2018_60_MOESM6_ESM.xlsx]

## Sheet: Sheet1
Primer name	C. finetiana	C. apiifolia	C. uncinata	C. brevicaudata	C. henryi	C.lasiandra
2-11	158,163	140,143,145	143,144	156,158	156,158	150,152
2-21	138,140,141,143	139,141,143,145,147,149,152	139,142,143,145	142,144	138,140	139,141,144
2-23	139,140,141,142	137,139,141,144	140,141,148	138,140	139,141	139,140,141,142
3-2	107,108	104,107	107,108	107	-	-
3-19	171,173,177	174,177	172,176,178	178,180	176	179
3-21	102,112	-	110,122	118	114	108
3-27	165,167	160,162	172	-	-	155
4-11	155,158,163	149,151,153,161	149,152,155	142,144	142,144,145	144,145
4-14	135,136,137,143	133,136,137	134,137,139,141	136,137	-	-
5-2	149,152,155	161	147,149,152	148,149,150	-	152
6-10	127,129	129,131,133	129,130	127,129	130	-
6-16	132,135	133,135	118,135	135	135	135
3-38	143,144,146	139,141,144	138,141,143,144	137,139,140,142	137,143	137,138,140
3-45	153	-	150,158	147	154,167	-
5-33	166	-	179	162	156	-
6-34	132,136,138,143	134,135,137	132,134,136	132,134,135	132,134,135	133,135
6-59	122,125	122,124	121,122,124	122	123,125	125,127
6-73	119,130,131	126,132	131,132	132,134	136	-
6-76	141,143,144	140,142,143	142,143	137,141,148	-	142
note:‘-’no amplification.
