# Supplementary material for: Characterization of new microsatellite markers based on the transcriptome sequencing of Clematis finetiana
Source: Hereditas. 2018 May 15;155:23. doi: 10.1186/s41065-018-0060-x (PMC5952850; doi:10.1186/s41065-018-0060-x)
Supplement: Supplementary file 8 — Characteristics of 19 polymorphic SSR loci. (XLSX 11 kb) [file 41065_2018_60_MOESM8_ESM.xlsx]

## Sheet: Sheet1
Primer name	Na	Ne	Ho	He	PIC
2-11	9	5.4303	0.18	0.82	0.791884
2-21	11	6.6582	0.15	0.85	0.830153
2-23	8	3.5157	0.32	0.68	0.605646
3-2	3	2.5887	0.41	0.59	0.651256
3-19	9	3.2553	0.3	0.7	0.697716
3-21	7	3.7778	0.25	0.75	0.736579
3-27	6	5.3082	0.17	0.83	0.8158
4-11	11	9.6492	0.1	0.9	0.880777
4-14	8	3.9083	0.23	0.77	0.765414
5-2	7	3.6041	0.28	0.72	0.716731
6-10	5	3.0708	0.28	0.72	0.677304
6-16	4	1.7971	0.57	0.43	0.408126
3-38	9	6.466	0.14	0.86	0.823604
3-45	6	4.3134	0.22	0.78	0.625266
5-33	4	4.4694	0.2	0.8	0.689115
6-34	8	4.7336	0.19	0.81	0.768003
6-59	6	3.5157	0.24	0.76	0.665787
6-73	7	3.5925	0.25	0.75	0.72889
6-76	7	4.7896	0.23	0.77	0.745763
Mean	7.11	4.44	0.25	0.75	0.722306
note: Na, number of alleles; Ne, effective number of alleles; Ho, observed heterozygosity; ; He, expected heterozygosity; PIC, polymorphism information content.
